# Supplementary material for: Short-term effects of high-protein, lower-carbohydrate ultra-processed foods on human energy balance
Source: Nat Metab. 2025 Mar 13;7(4):704–13. doi: 10.1038/s42255-025-01247-4 (PMC12021659; doi:10.1038/s42255-025-01247-4)
Supplement: Supplementary file 3 — Source data. [file 42255_2025_1247_MOESM3_ESM.xlsx]

## Sheet: Fig. 1A
HPLC	NPNC
3416	4102.5
2385.5	2455.5
2828.5	2960
4779.5	4163.5
3508	4236
3898	3324
4689	4327
3967	4592
1725	2115.5
2098.5	2548.5
2813	2723.5
3180.5	3645.5
3694	4066.5
2625	2662.5
3115.5	3365
2721.5	2520.5
1872	2018
2048	2527
3810	3873
4537	5228.5
4016.5	4382.5

## Sheet: Fig. 1B
HPLC	NPNC
192.99	231.78
169.18	174.15
177.56	185.81
234.06	203.89
187.29	226.16
170.14	145.09
242.2	223.5
173.84	201.23
109.11	133.81
144.33	175.28
208.22	201.59
190.56	218.42
190.22	209.4
151.65	153.81
156.48	169.01
204.16	189.08
151.33	163.14
143.72	177.33
161.85	164.53
218.86	252.22
223.01	243.34

## Sheet: Fig. 1C
	HPLC	HPLC	HPLC	HPLC	HPLC	HPLC	HPLC	HPLC	HPLC	HPLC	HPLC	HPLC	HPLC	HPLC	HPLC	HPLC	HPLC	HPLC	HPLC	HPLC	HPLC	HPLC	HPLC	NPNC	NPNC	NPNC	NPNC	NPNC	NPNC	NPNC	NPNC	NPNC	NPNC	NPNC	NPNC	NPNC	NPNC	NPNC	NPNC	NPNC	NPNC	NPNC	NPNC	NPNC	NPNC	NPNC
protein	30.1819	30.4222	30.6982	30.159	30.2851	31.0806	29.9876	30.6401	30.4363		30.008	30.1441	30.3152	31.1644	29.5453	30.83	30.3018	30.9591		30.8746	30.4894	30.1361	29.1614	12.0757	12.9808	13.1884	13.5135	12.7902	13.4475	13.805	12.7872	13.6597		12.3063	12.6042	12.8191	13.4791	13.3334	12.7482	13.667	13.4835		13.1332	12.9103	13.0383	12.971
carbohydrate	32.149	28.7113	28.6534	29.7149	30.8222	29.8005	30.2529	30.3824	28.1926		27.1697	29.1358	29.6207	27.8232	28.9329	28.456	30.1964	28.6674		28.6988	29.8152	29.76	28.3438	48.9885	44.4961	46.2435	46.6329	45.9144	46.5047	44.7131	46.9944	43.741		46.4245	47.79	46.1312	43.7671	47.1999	47.4321	46.0033	43.7143		45.9334	47.7776	45.3838	46.0467
fat	35.1738	38.1979	37.877	37.545	36.4082	36.3323	37.269	36.1502	38.6987		39.9431	38.2449	37.5066	38.2644	39.0283	38.1574	36.9947	37.8429		37.9446	37.108	37.4681	40.1142	36.2018	40.1364	37.9702	37.2563	38.7189	37.425	38.8563	37.3458	40.0281		38.8417	36.931	38.5631	40.2093	36.8575	37.2648	37.7094	40.5091		38.3503	36.6349	39.0953	38.5245
fiber	2.4952	2.6686	2.77139	2.58114	2.48445	2.78664	2.49049	2.82733	2.67235		2.87918	2.47522	2.55758	2.74797	2.49346	2.55663	2.50708	2.53058		2.48189	2.5874	2.63577	2.3806	2.73399	2.38673	2.59793	2.59736	2.57646	2.62276	2.62555	2.87269	2.57121		2.42745	2.67471	2.48662	2.54446	2.60927	2.55485	2.62035	2.29311		2.58315	2.67722	2.4826	2.45776

## Sheet: Fig. 1D
HPLC	NPNC
28.11
29.42	29.68
46.04	46.04
54.89	61.59
41.9	48.5
	33.27
35.85	43.38
40.66	49.65
33.6
38.27	44.37
28.46	36.18
36.2	43.22
47.06	57.01
34.75	30.9
31.83	39.56
30.27	26.45
25.8	25.15
23.55	31.02
29.12	36.45
27.83	33.78
30.06	31.07

## Sheet: Fig. 1E
HPLC	NPNC
45.9
50.65	58.32
79.94	89.75
92.39	114.05
67.05	90.2
	61.3
62.65	83.14
68.9	91.78
53.64
65.06	90.93
50.89	71.9
59.99	81.69
76.14	106.52
52.34	56.83
55.06	76.37
48.28	46.88
43.07	48.66
39.39	58.6
53.52	64.6
47.31	64.63
53.58	60.88

## Sheet: Fig. 1F
HPLC	NPNC
58
46	31.33
52.5	59.33
57.83	55.5
47.33	60.67
	38.83
84	93.17
46.17	59
25.17
44.83	52.33
50.5	48.67
47.5	50.5
42.33	40.67
37.5	34
45	52.17
62.33	64.17
32	37.83
47	48.83
59.33	66.67
63	76.17
55	65.83

## Sheet: Fig. 1G
HPLC	NPNC
26.64
15.87	13.87
15	11.59
9.03	6.88
13.94	12.05
	17.24
15.33	11.62
17.43	14.53
15.58
8	7.29
14.52	11.25
16.69	13.71
21.6	21.16
19.26	15.89
37.54	28.41
11.61	10.54
14.94	11.48
15.59	13.73
15.71	12.85
26.86	22
32.79	27.78

## Sheet: Fig. 1H
HPLC	NPNC
58.88	71.13
77.07	79.75
89.71	93.83
80.94	80.69
68.06	72.56
49.31	57.75
86.38	84.63
66	76.94
82.88	80.63
59.5	60.75
53.5	75.94
84.31	93.63
43.44	68.14
88.25	85.94
63.44	60.75
71.13	62.81
77.88	91.56
71.56	49.81
50.94	55.38
74.44	69.69
72.56	70.19

## Sheet: Fig. 1I
HPLC	NPNC
-0.39	-11.66
25.09	27.78
-54.14	19.56
-18.66	35.2
-28.72	8.09
-16.32	3.03
6.3	-6.06
-19.63	3.69
-177.67	-108.01
0	0
5.42	5.94
-10.58	28.1
34.95	-14.8
-184.94	37.96
10.71	0
-28.55	16.9
0	0
0	0
0	-6.5
-35.54	0

## Sheet: Fig. 1J
HPLC	NPNC
0.51	-0.46
0.06	0.11
0.31	-0.07
0.93	0.14
-0.1	-0.42
0.24	0.05
0.44	0.17
0.36	0.44
-0.09	-0.36
0.57	-0.07
0.22	-0.06
0.6	-0.81
0.94	-0.63
0.87	0.29
-0.01	-0.13
0.2	0.21
0.28	0.34
0.57	-0.17
0.18	0.15
0.6	0.01
