# Supplementary material for: Short-term effects of high-protein, lower-carbohydrate ultra-processed foods on human energy balance
Source: Nat Metab. 2025 Mar 13;7(4):704–13. doi: 10.1038/s42255-025-01247-4 (PMC12021659; doi:10.1038/s42255-025-01247-4)
Supplement: Supplementary file 4 — Source data. [file 42255_2025_1247_MOESM4_ESM.xlsx]

## Sheet: Fig. 2A profile
time [hh:mm]	HPLC	HPLC	HPLC	HPLC	HPLC	HPLC	HPLC	HPLC	HPLC	HPLC	HPLC	HPLC	HPLC	HPLC	HPLC	HPLC	HPLC	HPLC	HPLC	HPLC	HPLC	HPLC	HPLC	NPNC	NPNC	NPNC	NPNC	NPNC	NPNC	NPNC	NPNC	NPNC	NPNC	NPNC	NPNC	NPNC	NPNC	NPNC	NPNC	NPNC	NPNC	NPNC	NPNC	NPNC	NPNC	NPNC
07:15:00	83	74.5	79	88.5	99	98	88.2	97	94.5		81.5	71.5	84.5	86.5	90.5	93.5	100	100.5		83.5	99	78.5	92	90.5	90	85.5	98.5	99	108.5	99.5	93	94		87	97.5	88	100.833	86.75	97	110	97.5		86	101.5	91.5	87
07:30:00	79	69	76.5	84.5	96.5	98	87.3	94.5	94.5		79	70.5	79	92	87.5	93	98.5	101		84	102	79.5	96	90.5	87.5	82	98.5	103	109.5	99	93	92		86.5	98	88	100.5	85	96.5	106	99		88	103	90.5	91.5
07:45:00	84.5	64.5	75	83	105	98.5	89.4	92	91.5		82	82.5	76.5	88.5	87.5	91.5	97.5	102		83	101	82.5	96.5	89	88	79	99	100.5	107.5	101	94	88		83.5	97.5	88	100	81	97.5	103.5	97		88	101.5	91.5	93
08:00:00	88.5	64	74.5	82	108	96.5	90	93.5	87.5		81	81	78.5	88	85	90.5	99	100.5		81	100.5	81	98.5	87	90	80	97.5	95	105.5	101.5	91	85.5		83.75	97.5	87.5	102	82	98	103.5	96		84.5	99.5	89.5	95.5
08:15:00	82.5	75	76.5	79.5	103	95	88.5	96.5	90		79	79	78	86.5	83.5	90.5	98.5	101		79	100.5	80.5	99	87.5	88.5	81.5	95.5	92	103.5	101	90.5	85.5		83	97	84.5	103	83.5	96.5	103	97		82.5	98	88	93
08:30:00	83	84.5	78	80	99	97.5	87.5	94	90.5		79.5	77.5	75.5	84.5	85	93	98.5	101.5		79.5	100	79	101.5	88	96	83.5	97	94	107	101.5	94.5	87		90	97.5	81.5	100.5	85.5	98.5	102	97		84	98.5	90.5	91.5
08:45:00	88	103	87.5	85.5	101	108	89	96	92.5		88	85.5	81.5	88.5	92.5	104	109	105		88.5	102.5	81	112	100.5	122.5	102	103	107	118.5	107	104	100		102	108.5	87	108	91	112.5	123.5	98.5		96.5	100.5	101	97
09:00:00	93	101	104	89	113	115.5	94	102.5	108.5		97.5	98	87	101	98.5	117	126	113		100.5	112.5	90	112.5	125	131.5	128	110	128	126	121.5	115	123		116	119.5	103.5	124	101.5	130	146	104		115	112.5	114.5	110.375
09:15:00	96.5	81	103.5	86.5	127.5	102.5	93	105.5	119		89	89.5	78	103	92.5	117.5	121.5	115.5		103	114.5	100.5	96	125.5	117.5	123.5	111	124	117.5	130.5	110.5	126		114.5	114.5	108	125	112.5	137.5	134.5	109		116.5	118.5	119.5	107.75
09:30:00	86.5	75.5	83.5	81.5	125.5	92	88	102	113		75.5	86.5	74.5	96	85	110.5	105.5	106.5		88.5	103	94.5	89	96	102.5	104	114.5	106	109	122.5	97	119.5		103.5	115.5	97	111	110.5	135.5	126	110		103.5	110	110.5	100.125
09:45:00	81	76	77.5	79	108	95	86	95	99		79.5	84	79	86	81.5	103.5	96	100		80	94	83	93.5	92	99	95.5	116.5	96	110.5	115	95.5	111		99	120.5	92.5	105	100	128.5	123.5	104.5		93	104.5	97.5	104
10:00:00	82	77	82	83.5	94.5	97.5	88	94	97		84	82	80	77.5	81.5	99	97	102		81	93.5	79.5	100.5	99	97	99	114	94	113	116.5	99.5	103.5		96.5	115.5	94.5	109	92	121.5	115	100.5		89.5	105.5	94	106
10:15:00	86.5	78	80.5	83	89.5	98	92	94	100.5		84.5	81.5	81.5	80.5	84.5	95	98.5	107		84.5	98	78	108	103	96	107	111	96.5	110.5	119.5	97	107		97	108	94	110	88.5	117	110	101		98	106.5	98.5	107.5
10:30:00	87.5	75	77.5	82	93.5	96.5	91.5	93.5	102		83	84.5	82.5	87	88.5	93	101	107		87	102	80	113.5	100	92.5	107.5	110	102	111.5	121	97	115		99	104	93	111	85.5	113	108	104.5		103.5	109.5	102.5	114
10:45:00	85	72	81.5	82	97.5	95.5	90	93.5	102		84.5	83.5	79.5	88	89	91	102.5	107.5		89	103	83.5	113	92.5	95.5	105.5	109.5	106	112.5	120.5	97	118		94.5	101	94	114.5	84.5	110	108.5	104		101.5	113.5	96.5	109.5
11:00:00	84.5	84.5	84	78.5	101	97	91.5	95	102.5		86.5	84	79	87	89.5	89.5	105	109		88	104.5	88	108	93	100	105.5	108	106.5	109.5	116	99	112.5		91	103.5	93.5	114.5	83.5	104.5	112	101		99.5	109	92	108
11:15:00	87.5	86	83.5	80	99	98	92.5	94	101.5		87.5	82.5	81	81.5	90.5	88	103.5	108.5		86	103.5	88.5	103	97.5	107	97	105.5	103	106.5	121.5	101	102		92.5	109	93	111.5	84	98.5	111.5	99		96.5	98.5	91	108
11:30:00	87.5	80.5	80.5	84	98.5	102	92.5	97.5	101.5		88.5	81	81.5	86	92	88	100.5	106.5		91	100.5	88	101.5	99	101.5	94	104.5	98.5	108	122.5	96.5	102		97	110	95	108.5	84.5	95.5	107.5	101.5		103	95.5	96	103.5
11:45:00	88	85.5	82	79	103.5	101.5	90.5	96.5	101		87.5	80.5	79.5	92	89.5	88	98.5	104.5		91	102	86.5	101	92.5	96	95	100.5	95.5	107	111	93	105.5		100.5	103	91	103	83	91	101.5	104		99.5	100.5	94	97
12:00:00	84.5	88.5	85	79.5	108.5	101	89	89	101		85.5	75	72	90	87.5	87	97.5	104.5		84.5	101	82	99	86.5	98	94	95.5	96.5	101.5	105	95	104		87.5	91	78	98	81.5	84.5	97.5	100.5		84.5	104.5	88.5	95
12:15:00	87.5	81.5	81	88	108.5	103	94	92	102.5		85.5	78.5	73.5	96.5	90	89	101	103.5		80.5	101.5	89	100.5	95	96	102.5	100	109	105.5	108	102	98.5		90	98	79.5	102	84.5	85.5	102	100.5		80	102.5	99.5	95.5
12:30:00	93.5	73	76	87.5	101	103	99.5	102	99.5		88.5	85	79	104.5	91.5	91	103.5	103		84.5	107.5	101.5	104	107.5	94.5	110.5	104.5	115.5	107	107.5	102.5	95.5		95	105	89.5	105.5	91.5	87.5	106	100.5		87.5	103.5	108	95
12:45:00	92	77.5	75	82	102.5	102	100	102.5	95.5		89	84	79.5	99.5	90.5	91	102.5	103.5		86	109	101	103	100	95	102	104.5	100.5	104	101.5	97	94		96	103.5	93.5	104	92	90	105.5	100.5		91.5	104.5	106	88
13:00:00	89	85	75.5	78.5	101.5	101	99	101	93		87	78	76.5	89	91	90	101	103.5		84	108.5	91	99	89	89.5	91	101	80	101.5	100	98	95		94.5	103	91.5	103	87.5	92	104	99.5		89	103.5	98	85.5
13:15:00	86.5	85	78.5	79.8	100	101	101.5	98.5	92		85	74.5	76	90	90	89	100	104		80.5	108	85.5	97	90	94.5	88.5	98	90	102.5	102	96.5	94.5		90.5	103	87	104	88	92	102	99		87	102	92	84
13:30:00	86	88	83	82.5	101.5	104	103.5	98	92		85	73.5	75	97.5	89	90.5	99	105		82.5	106.5	86	99	92.5	112.5	90	100	110	106	102	96.5	89.5		88	103.5	83	107.5	88.5	95.5	103.5	98		87.5	100.5	91	82.5
13:45:00	82.5	101.5	91	87	103	108.5	102.5	107.5	98		93.5	88	79.5	102.5	99	100.5	103	108		97.5	106.5	89.5	109.5	94.5	151.5	98.5	103	114	113.5	112	105	108.5		100	118	83	115.5	95.5	114.5	119.5	99.5		98.5	104.5	103	106
14:00:00	83	111	109	92.5	106.5	115	109	123.5	125		115.5	102.5	93.5	109.5	127	117.5	128.5	118.5		118	112.5	91.5	122.5	109	174	121	117.5	114	153	131	118	144.5		118.5	137.5	101	123	120	148.5	148	108.5		127.5	116	113.5	133
14:15:00	104.5	108	131.5	99	113.5	114.5	115	125.5	148		123	103	99.5	100.5	150	125.5	150	127		128	127.5	91	120.5	111	160.5	130.5	145.5	115.5	151.5	132	125.5	162.5		120	141	114.5	120.5	143.5	163.5	174.5	123.5		153	129	113	153.5
14:30:00	117	98	122.5	100.5	118.5	108.5	110	116	146		107.5	94.5	86.5	88.5	141	124	138	122.5		127.5	131.5	93	115	94.5	139	110.5	143.5	108	138	124	124	166		112.5	127.5	108	111	145.5	158	166.5	135		142	131	108	130.667
14:45:00	104	88	108	94	120	106	105.5	110.5	136.5		99.5	68	87.5	92.5	120.5	118.5	116	116.5		122	120	89.5	106.5	86	131.5	98.5	133.5	103.5	124.5	122.5	113.5	155		108.5	129	96.5	105	136	146.5	145.5	135		120.5	121.5	98	106.833
15:00:00	88.5	96.5	110.5	92	113.5	107	108	108.5	125		98	63	97.5	101.5	107	116	102	119.5		120	110.5	89.5	111	95.5	132	106.5	124.5	105.5	128.5	129.5	104.5	136.5		111	127.5	97	105	128	142	131	128.25		114.5	108.5	97.5	98
15:15:00	83.5	104.5	111.5	96.5	108	109	110	108	120		97.5	100.5	99	95.5	104.8	112	103	121		122	114.5	94.5	124	101.5	140.5	118.5	122.5	113	132	134.5	107	127.5		119	117	100	116	126.5	136	129.5	123.5		117	107.5	98.5	101
15:30:00	87.5	105.5	103	96	110.5	109.5	111	110	124		99.5	96.5	99.5	90.5	105.5	108.5	113.5	119		121	122.5	91.5	121	110.5	140	131	124.5	120	135	134.5	107.5	125.5		121.5	123	101.5	121	125	132.5	135.5	123.5		121.5	118.5	105.5	112
15:45:00	92	101	92.5	92	109.5	105.5	111	111	121		101	74	97.5	91.5	104	103.5	115	116.5		119.5	123	90.5	113	118.5	139.5	129.5	125	117.5	137	130.5	103	126		113.5	123	102.5	122	126	130.5	147	124.5		130.5	125.5	110	124
16:00:00	93	98.5	92	93	112	106.5	105.5	102.5	117		100	73.5	91.5	101.5	100.5	97.5	111	115		114.5	116	86.5	112.5	116	137	112	124.5	107.5	135.5	125	102.5	120		106.5	118.5	99	117.5	127.5	128.5	145.5	119		123	119.5	105	124
16:15:00	92	107.5	93.5	95.5	114.5	109.5	102.5	100	110		96	87	88	101	96	98	107.5	115.5		104	112.5	93	113.5	110.5	133	111.5	125.5	101	126.5	120.5	104.5	110.5		114	114.5	94.5	117.5	119	128	130	112		109	116.5	106	120.5
16:30:00	88.5	102	89.5	96	109	107	104.5	107	100.5		89	86	86.5	100	95	101	107.5	113		100	109	102	115	110.5	124.5	115.5	125	101	118	122	112.5	105		113.5	116.5	94	123.5	104	125	117	110.5		112.5	124.5	115	116.5
16:45:00	88	87	84.5	91.5	108	102.5	102	103.5	98.5		86.5	82.5	79.5	98	92	92.5	104	108		91	105	94	119.5	103.5	109	96	117.5	107	112	119	110	103.5		97.5	103.5	90.5	110	91	107	112	107		108	122	106.5	112
17:00:00	90.5	79.5	79.5	86.5	108.5	105.5	94.5	101	97		82.5	77.5	74	93	84	79	97.5	102.5		78	99.5	77.5	102	89	107.5	81.5	105.5	113	110.5	115.5	100.5	97.5		82.5	91	80	98	81	90.5	106.5	104		85	105.5	94.5	99
17:15:00	93.5	83.5	78.5	87	110.5	110.5	90.5	96	94.5		79.5	72.5	77.5	103.5	81	78.5	103.5	100.5		77.5	109	87	105	96.5	120	92.5	103	115	112.5	122	104	92.5		89	101.5	87.5	122.5	76.5	94.5	106.5	102		83	101.5	106.5	95
17:30:00	98.5	89	85.5	90	110	110.5	95	98.5	93		85.5	79	86	117	84.5	91.5	110.5	104.5		86.5	124	107.5	116.5	121	129	109	115	120	114	127	108	92		105	113	100.5	136.5	81	107	111.5	100.5		93	120	121.5	109
17:45:00	106	83.5	91.5	96.5	105	104.5	100	103	91.5		94	91.5	85	113.5	87.5	97.5	106	108		91.5	116.5	101.5	115.5	122	120	106.5	120.5	123.5	109.5	116	104	90.5		107	111.5	95	122	89.5	111.5	114	96.5		94.5	125.5	113.5	111.5
18:00:00	107	81.5	87.5	94	107	103	97.5	101.5	91.5		90	74.5	80.5	100.5	88	91	102	107.5		91	104.5	87.5	106.5	107.5	103.5	96.5	112	118.5	102	111	100.5	89		99	104.5	92	117	90	107	113.5	93		88	119.5	97.5	97.5
18:15:00	99	84.5	83.5	89.5	111.5	104	97	97	92.5		86	62.5	79.5	94	88	86	100.5	107		89	103	86.5	101.5	99	98.5	91	105	104.5	98	114	99	87.5		97	101.5	95	119	86	98	108	92.5		89	113	92.5	102
18:30:00	86	93.5	88	89.5	113.5	103	97.5	98	92		91	82	79	101.5	88.5	89	101.5	107.5		90	103.5	90	101.5	98	108.5	93	103	99	101.5	115.5	100	86		98	99.5	93.5	115.5	85	95	104.5	94		92	104	94	105
18:45:00	80	101	97.5	89	112.5	103.5	96	102	92.5		88	91.5	83.5	108.5	95.5	98	110	106.5		96	105	91.5	107	99.5	131.5	103	102.5	110.5	113.5	113	104.5	95.5		101	105	94.5	117.5	93	102.5	113	99		96.5	103	99.5	102
19:00:00	90.5	96.5	93.5	86	114	103.5	100.5	106.5	109.5		95	90	87.5	106.5	108.5	105.5	129	109		102	110.5	91	114.5	121	138	123.5	103	118	124	118.5	113.5	125		108.5	123	100	125.5	111.5	115	132.5	105.5		108.5	112.5	108	127.5
19:15:00	105.5	88.5	87	85.5	116.5	102.5	103.5	106	124.5		100.5	85	87.5	99.5	114	104.5	122	113		105	110.5	88.5	113	128.5	130	129.5	113.5	121.5	122.5	128	121.5	148		108.5	127	108.5	127	139.5	121	144	110.5		119.5	124	102	147
19:30:00	106	83	87.5	88	100	105	103.5	102	120.5		97	82.5	89.5	102.5	111	99.5	105	112.5		103.5	107	89.5	107.5	121	119.5	117.5	126	117.5	109	130	118.5	145.5		102.5	131	100.5	120.5	149.5	118.5	137.5	122		118.5	124	96	121.5
19:45:00	99.5	81	91.5	86	95.5	107	101.5	100	113.5		92	86	89.5	103.5	107.5	95.5	101	108.5		101.5	108.5	89.5	106	114	106.5	108	128.5	105	106	128.5	114.5	141.5		98.5	125.5	95	114	140	113.5	125.5	128.5		117	110	97.5	102.5
20:00:00	89.5	88.5	90	80	99	105	98	101.5	110.5		93.5	88.5	84.5	94.5	100.5	92.5	104.5	106.5		96	112	86	104	109.5	108.5	110	118	105.5	115.5	127.5	116.5	147.5		105	127	98	109	123	110.5	114.5	120		122	102.5	103.5	100.75
20:15:00	83	104	90	82	102.5	103	98.5	102.5	108.5		93.5	83	85	95.5	93	93.5	111	107		92.5	110.5	89.5	102	109	123.5	112.5	112	115.5	124.5	128	122.5	145.5		110.5	122	96.5	113	107.5	108	118.5	111.5		126.5	108.5	108.5	97
20:30:00	87	111	90	87	103	103.5	104	102	114		95.5	82.5	87.5	105	92	98	116.5	110		94	110.5	97	103.5	117	132.5	110.5	113	114	118.5	134.5	126.5	142		109	130	99.5	123	96.5	110	126	114		118	117.5	115.5	101.5
20:45:00	98.5	97.5	89	87.5	107	105	104.5	107	120.5		98.5	81.5	85	103	94	96.5	113.5	112.5		97	112.5	93	106.5	121	128	109.5	118.5	106.5	110	130	125.5	143.5		109	128	100	128	99	113.5	118	121		117	119	114.5	112
21:00:00	101.5	85	82.5	83.5	117	104	102	110	119		96.5	78.5	81	98	96.5	90	106	108		96.5	116	83	107.5	118	116.5	111.5	121	111	110.5	121	114.5	139		110	116.5	98.5	121.5	105	107.5	106	117		117	114	97	110.5
21:15:00	98	96.5	83.5	82.5	116.5	104	101.5	110.5	109		91	83.5	85	99.5	97.5	91.5	102.5	102		91.5	116.5	85	105	115.5	110	111	120.5	113.5	113	121.5	108	123		109	124	100.5	113	107.5	100.5	112	106		115.5	110.5	93.5	101
21:30:00	92	102	94.5	85.5	114	103.5	100.1	110	103		90	91.5	87.5	100	98	95.5	107.5	102		89	117	95.5	104	115	105	108	118	108.5	113.5	124	116.5	118.5		103.5	121	100	115	104	99.5	121	103.5		113	112.5	104	104
21:45:00	87.5	92	94	86	114.5	101	91.6	107	104.5		90.5	91	78	93	96	92.5	106	102.5		85.5	109.5	95.5	99	103.5	100	106	107.5	91.5	109.5	115.5	111.5	121.5		93	103.5	87	110.5	99.5	98	122	107.5		103.5	107	105.5	109
22:00:00	85	90.5	81	84.9	108	101.5	88.7	97	102		82.5	79.5	68	90	86	88.5	100	102.5		80	92	81.5	93	91.5	102	98.5	92.5	87.5	104.5	106.5	108.5	110.5		86.5	94.5	75	103.5	92	92.5	111.5	107.5		85	96	100.5	109.5
22:15:00	88.5	96.5	80.5	85.2	105	106	97.7	98	97		83.5	79	83	97	83.5	88.8	108.5	101.5		85	92.5	85	96	99.5	107.167	96.5	94	95	105	107	110.5	103.5		96	116.5	88	109.875	84	93	107	100.5		79.5	97.5	111.5	114
22:30:00	97	79.5	90.5	85.8	109	104	98.5	98.5	99		94.5	89.1	92.1	103.5	88.1	89.1	118.5	101.4		83	100.6	91.8	103.8	105.75	101	94.25	95.5	96.25	105.3	108.2	122.5	106.25		107	118.15	100.75	109.375	86	93.125	108.1	99.9		81.625	99.25	112.625	116.3
22:45:00	90.5	63.5	91.9	86.4	123	102	99.3	99	99		98.5	84.7	84.3	105.5	89.5	89.4	115.3	101.3		81.1	99.9	91.5	107.5	102	94.8333	91.625	105.5	100.5	105.6	108.9	123.875	101.5		103.667	119.8	103.833	108.875	92	93.25	114.7	100.8		81.625	97.5	98.75	107.267
23:00:00	84	60.5	90.8	87	119.5	99.9	100.1	99.5	99		92	75.3	81.9	94	90.9	89.7	112	101.2		79.1	99.1	91.2	103.3	98.25	90	89	113	98.75	105.9	109.6	113.75	96.75		95.8333	121.45	106.917	108.375	89.5	93.375	119.3	101.7		81.625	95.75	90.875	98.2333
23:15:00	77.5	64.5	89.6	87.6	114.5	97.9	100.9	100	99		89.5	74.4	87	85.5	92.3	90	108.8	101.1		77.1	98.4	90.8	103.5	94.5	87.5	86.375	113	93	106.2	110.3	112.625	92		95	123.1	110	107.875	87	93.5	116.4	102.6		81.625	94	96	89.2
23:30:00	74.5	68.5	89	84	109	99	100	97.5	99		91	75.5	92.5	91	89	89.5	105	101		78	97	90.5	104.8	91	90	86.5	105	85.5	103	108	110	94.5		97	122	108.5	111.75	84.5	93.5	113.5	103.5		84	91.5	100	86.5
23:45:00	78	75	90.5	78.5	104.5	100.5	99	95.5	98		90.5	75	88.5	90.5	86	89.5	106.5	99.5		79.5	94.5	97.5	102	88.5	94	87	103.5	79	102	111.5	106	95.5		97.5	110	93.5	112.625	83.5	91.5	115.5	102		86	94.5	106	102
1 day, 0:00:00	83	73	91	78	106.5	98	97	95.5	94.5		88.5	74	85	90	85	89.5	108.5	101		79	95.5	96.5	102.5	82.5	94	85.5	108	91.5	102.5	111	104	92		97.5	102	87	112	83	90	117	97.5		85	94.5	100.5	100.5
1 day, 0:15:00	86.5	70.5	88	88.5	108	95.5	98.5	97	92		87.5	72.5	88	88.5	85.5	91	109	102		78.5	96	90.5	104	83	92	83	115	101	102.5	106.5	107.5	87.5		94.5	97	93	107.5	84.5	91.5	114.5	93.5		84	91	98.5	100
1 day, 0:30:00	90	83	84	95.5	108	95.5	100	97	91.5		89	81.5	90	86	84.5	93	107.5	99.5		78	92	90.5	106	100.5	93	83	111.5	90	101.5	106.5	104	86.5		91	96	98.5	106	85.5	95	110	92.5		81.5	88	103	103.5
1 day, 0:45:00	88.5	88.5	84.5	84.5	106	93.5	99	96.5	92.5		87.5	89.5	87	84.5	81.5	94.5	108	98.5		77.5	89	95.5	100.5	112.5	92.5	85	104	80.5	102	109.5	99	88		88.5	97	98.5	104	84	97.5	106.5	92.5		76.5	88.5	115.5	99.5
1 day, 1:00:00	86.5	85.5	84	75	99.5	92.5	98.5	96.5	93.5		86	89.5	87	82.5	79.5	96.5	106	98		78.5	88.5	95.5	87.5	108	91	85.5	104.5	80.5	100	105.5	101	91.5		88	98.5	101	103.5	82	99	102	91.5		79.5	90	124.5	95
1 day, 1:15:00	83	78.5	84.5	77.5	95	93.5	97	98	93.5		85.5	87	88.5	77	77	98.5	101.5	96.5		78.5	88	90	84	102.5	88.5	85	105.5	82.5	98.5	102	101.5	91		88.5	99	99	105.5	81	99.5	100.5	89.5		87.5	92	115.5	92
1 day, 1:30:00	84	76	85.5	82	94	95.5	95	97.5	92.5		83.5	79	90	71.5	77.5	98	101.5	95		77.5	88.5	85.5	87.5	94.5	88.5	84.5	105	80	96	104.5	99.5	88.5		89	100.5	98	105	83	99	102.5	87.5		87	93	99.5	93
1 day, 1:45:00	90	77	80.5	77	96	94.5	93	95	89		82.5	72	91.5	74.5	77	92.5	103.5	95		76	89	88.5	86	84.5	89	83	104.5	81.5	92	106.5	100.5	88.5		90	100.5	104.5	102.5	82.5	101.5	104.5	86		85.5	91	94	95.5
1 day, 2:00:00	90	74	76	71	97	91.5	91	95	90.5		81.5	74	85.5	82	77	87.5	103	95.5		75	90	90.5	89.5	82	87.5	79.5	101.5	85.5	94	102.5	100	87		89.5	99	103.5	103.5	79	103.5	102	85		85	90	102	89
1 day, 2:15:00	82	74.5	76.5	74	98.5	91.5	91	96	92.5		81.5	77.5	82	83	79	86	102	95		75	91.5	86	102	84	88.5	79	99	88	99.5	100	97.5	86.5		89	96.5	100	105	80	101	97.5	84.5		82.5	88	107	93
1 day, 2:30:00	76.5	73	79	83.5	103	93	93.5	96.5	90		81.5	76	87	83.5	82	86.5	100	95.5		75.5	96	84	103	84	89.5	80.5	99.5	91.5	99.5	101.5	99.5	88.5		88.5	96.5	101	102.5	77.5	100.5	97	85		80.5	86.5	100.5	93.5
1 day, 2:45:00	82	74.5	81	88.5	104	93	89.5	97	87.5		81.5	76	88.5	83	84	86	97	95		75.5	96.5	85	98	84	88	79	101.5	91	96.5	103.5	103.5	88.5		88.5	96.5	98.5	99.5	70	101.5	96.5	91		81.5	88	89	85.5
1 day, 3:00:00	86.5	72	80.5	85.5	107.5	93	83	96.5	87.5		83	81	92	81	86	87.5	98.5	94		75	84.5	82.5	93	85	88	78.5	102	87.5	95	102	104.5	86		87	97	97	100	73	101	96	95.5		81	90	85	85
1 day, 3:15:00	85.5	71.5	78	88	106.5	92.5	82	96.5	87		84	84	99.5	83	85	89	100.5	94		75	81.5	83	93.5	83	89.5	81	99.5	80	94	102.5	102.5	85.5		87	97	100	102	84.5	100	97	95		79.5	91	90	85
1 day, 3:30:00	83.5	70.5	74.5	91.5	101.5	91.5	86	96.5	86.5		83.5	82.5	97	86.5	83	88	98	94.5		74.5	87	84	94	74.5	87.5	82	100.5	71	95	100.5	99.5	86		85	95	101.5	102	85.5	98	101.5	96.5		77.5	92	93.5	81.5
1 day, 3:45:00	80.5	63.5	73.5	85	100.5	91.5	86.5	94	86.5		82.5	79.5	85.5	85.5	81	88	97	95		72.5	88.5	82	91	74.5	88	78.5	102.5	69	96	99.5	96.5	84		84	93.5	97	99.5	84	97	103	96.5		76	92	94	79
1 day, 4:00:00	78	60.5	73.5	76.5	102	91.5	88	92.5	85.5		82.5	74	74.5	85.5	79.5	86	97.5	94		70	88.5	82	90	78.5	87	77.5	101	74	96.5	100.5	96.5	83.5		85	94.5	92	99	82	95	100	95		74.5	91	92.5	88.5
1 day, 4:15:00	79	76	75	73.5	105	91.5	89.5	93	83.5		80.5	75	74	86.5	80	82.5	96.5	94.5		69	87.5	82.5	93.5	83.5	84	79.5	99	76	96.5	100	96.5	81		85.5	94	93	99.5	78.5	94.5	99.5	96.5		74	92	91.5	88.5
1 day, 4:30:00	77	79	78	79	103	92.5	87	94	83.5		78.5	75.5	78.5	87	77	83	97	95		70.5	86	82	95	84.5	82.5	76.5	99	85	95	100	95.5	80		84.5	94	92.5	99.5	77	94	101	96.5		73.5	95	90	84
1 day, 4:45:00	77	73.5	79	76.5	100	94.5	88.5	94	86		79.5	70	86	86.5	75.5	85	100.5	95.5		72.5	87	77.5	88.5	82.5	84	70	101	96	93	98	93.5	88		84.5	95	91.5	98	79	92.5	99	96		72.5	94	90	95
1 day, 5:00:00	81	71	76	75	97	96.5	89	94.5	87.5		78.5	70.5	84	84.5	76.5	86.5	100.5	96		72	89	75.5	83.5	82	83	76.5	103	92	94.5	96	93.5	86		83.5	94	90	98	80.5	92.5	96.5	96		73.5	89	88.5	96
1 day, 5:15:00	80	71	75	79.5	93	92.5	90.5	93	87.5		78	77	76	83	78	85	99.5	95.5		71	91	78	87	82	82.5	81	104	89.5	96.5	97.5	94.5	79		83	93	86	98.5	81	94.5	98	95		75	88.5	88	86
1 day, 5:30:00	78.5	73	76	76	91.5	91	90.5	91	88.5		77.5	79.5	77	80	78	85.5	100	94.5		71	88	80	91.5	81	84.5	79.5	102	90.5	96	98.5	92	79.5		83	94	87	100	79.5	94.5	99.5	95.5		74	91	89	87
1 day, 5:45:00	79.5	73	74	74	94	91	89.5	92.5	89		79	81.5	79.5	79	75.5	85.5	99	95.5		71.5	88	75	90.5	78	87	78.5	98.5	90	96.5	98.5	89.5	83.5		85.5	95	92	102	76.5	95.5	101	94.5		72.5	92.5	87	83.5
1 day, 6:00:00	81.5	74	72	72.5	98.5	91.5	86.5	94	88.5		79	81	75.5	82	75	84.5	97	96		72	89.5	70.5	90.5	78.5	86.5	75.5	96	92.5	99.5	99	90	86		85.5	95.5	94.5	100	78	95.5	101.5	93		71.5	92	84.5	83.5
1 day, 6:15:00	80.5	75.5	71	80	98	92.5	85	94	87		78	72	76	84.5	75.5	84	96.5	95.5		73.5	87	75.5	95	80	85	75.5	95	93.5	99.5	95.5	92	87.5		85	94.5	88	95.5	79	94	101.5	93.5		73.5	91	86.5	90.5
1 day, 6:30:00	78.5	75.5	77	83.5	94.5	91.5	85.5	93	85.5		80	63	81	86	76	84.5	95.5	94.5		75.5	86.5	80	97	80	84.5	76.5	94.5	88	99	92.5	93.5	87.5		84.5	95.5	82	96.5	77.5	94.5	101	93.5		75	91	86	93
1 day, 6:45:00	77	77	75.5	84	94.5	93	87	93	84.5		82	86	79	86.5	78	86	94.5	95		75	87.5	77	90	79	88	79.5	95.5	82	102	93	94.5	86		84.5	97.5	86.5	98.5	78	96	101.5	92.5		75.5	92	86	93
1 day, 7:00:00	82	78	74	86.5	96	95	87.1	97	85		80	71	79	84	80.8	90	94	95.5		77	93.5	77	83	78.5	90.5	84.5	97.5	84.5	100.5	96.5	91.5	86		87	96.5	88.5	97.6667	76	95.5	102	92.5		74.5	93	90	90.5

## Sheet: Fig. 2A tAUC
HPLC	NPNC
2084	2312.25
1975.06	2486.81
2032.19	2277.81
2012.31	2569.88
2501	2358.94
2378.19	2583.75
2272.59	2663.5
2362.38	2465.5
2376.44	2479.88
2090.69	2294.44
1924.94	2562.5
1986.38	2249.81
2185.19	2594.25
2145.16	2227.22
2231.69	2509.88
2500.75	2695.63
2468.88	2433.69
2073.38	2245.06
2416.06	2453.06
2077.5	2365.88
2422.81	2401.69

## Sheet: Fig. 2B
HPLC	NPNC
75.73	65.82
83.77	63.8
62.69	70.08
146.83	94.28
118.59	88.71
118.69	84.94
119.78	100.92
167.4	105.36
71.21	55.46
56.99	92.23
97.97	97.42
116.7	122.35
97.59	80.99
56.59	57.75
121.75	89.44
109.64	73.45
97.18	61.06
127.64	158.69
113.19	88.07
148.47	124.6
65.55	49.3

## Sheet: Fig. 2C
time (min)	HPLC	HPLC	HPLC	HPLC	HPLC	HPLC	HPLC	HPLC	HPLC	HPLC	HPLC	HPLC	HPLC	HPLC	HPLC	HPLC	HPLC	HPLC	HPLC	HPLC	HPLC	HPLC	HPLC	NPNC	NPNC	NPNC	NPNC	NPNC	NPNC	NPNC	NPNC	NPNC	NPNC	NPNC	NPNC	NPNC	NPNC	NPNC	NPNC	NPNC	NPNC	NPNC	NPNC	NPNC	NPNC	NPNC
0	85	84	80	98	93	80	82	88	84		86	92	92	78	86	79	85			86	90	79	89	88	83	86	90	90	90	91	82	81		92	89	89	79	90	88	88			86	96	81	90
30	101	97	90	101	125	62	93	102	104		69	70	97	101	65	116	112			112	102	83	83	124	112	113	98	112	72	102	105	117		105	83	98	102	71	128	118			118	115	82	94
60	79	58	97	94	86	61	66	76	86		55	74	68	69	54	89	81			83	82	55	57	76	80	61	88	109	65	90	59	85		78	92	78	65	71	92	94			92	111	56	74
90	85	59	58	69	85	65	76	71	82		75	53	87	63	60	85	74			80	85	71	82	96	83	92	86	96	62	81	62	88		73	90	79	69	67	77	81			93	117	56	76
120	95	66	65	90	93	64	67	84	90		80	92	93	78	72	79	86			85	102	66	91	81	78	74	80	96	71	94	66	89		87	81	82	67	78	82	88			92	96	52	90
150	70	80	68	87	91	66	68	82	90		90	84	92	72	81	80	91			87	103	81	85	92	76	77	87	103	69	99	84	93		72	91	84	81	84	70	91			94	95	62	77
180	90	73	80	89	97	75	80	91	90		90	86	93	82	82	88	91			91	102	72	88	87	88	86	90	106	82	89	73	88		90	97	83	73	88	67	88			106	98	76	99

## Sheet: Fig. 2D
time (min)	HPLC	HPLC	HPLC	HPLC	HPLC	HPLC	HPLC	HPLC	HPLC	HPLC	HPLC	HPLC	HPLC	HPLC	HPLC	HPLC	HPLC	HPLC	HPLC	HPLC	HPLC	HPLC	HPLC	NPNC	NPNC	NPNC	NPNC	NPNC	NPNC	NPNC	NPNC	NPNC	NPNC	NPNC	NPNC	NPNC	NPNC	NPNC	NPNC	NPNC	NPNC	NPNC	NPNC	NPNC	NPNC	NPNC
0	8.7	7.1	7.4	11.6	8.3	5.4	10	7.4	5.1		9.3	23.6	9.3	8.3	8	12.9	8.1			6.5	10.7	4.6	4.8	8.6	12.9	9.1	7	10	8.3	12.6	8.4	5.2		10.4	15.1	13.1	8.4	5.4	10.6	6.8			9.7	9.4	6.5	5.9
30	59.3	92.7	118.3	93.4	68	103.8	75	83.2	41.2		56.4	113.5	56	60.9	55.5	162.8	90			63.4	108	38	30.7	131.5	104.1	108.5	117.6	62.6	123	86.4	32.9	96		128.5	171.1	70.3	71.2	47.6	161.8	70.8			71.1	116.7	77	65.8
60	47.6	48.3	64.4	84.2	26.7	43.9	138	66.7	34.1		33.2	109.6	39	46	21	82.9	68.2			21.2	43.9	21.2	10.3	86.3	71.6	63.7	106.1	76.6	42.2	58.9	80	57		75.1	183.3	53.1	43.9	38.9	205.8	64.4			53.9	66.6	26.2	40.3
90	25.8	27.6	39.6	29.4	15.8	26.7	34.1	26.1	14.9		13.2	26	23.6	21	15.8	80.9	30.7			21.3	14.5	22.9	10.3	48	31.8	83.7	90.3	36.8	36.3	66.4	30.7	29.7		58.7	83.4	57.7	36.8	13.6	137.2	41			41.8	64.1	27.7	29.9
120	27.4	18.4	30.7	55	16.8	23.5	38.6	49.9	15.5		18.1	20	30.3	28	15.4	35.8	26.4			14.4	20.4	22.8	19.9	40.3	20.7	49.2	48	37.8	24.5	84.7	28.1	26.2		58.9	33.9	22.6	16.8	12	116.4	27.8			34.9	33.8	23.9	19.7
150	18	28.7	20.6	47	14.1	10.4	27.4	25.7	12.2		12	23.2	17.8	15.2	10.3	19.7	21.2			8.3	22.2	19.4	14.5	42.3	21	56.7	44.2	54.4	8.6	51.5	37	17.5		30.7	34.4	34.7	37	7.8	49.6	18.9			24.4	21.6	13.8	22.9
180	16.2	22	17.4	20.7	12	17.8	20.9	24.1	9.7		14.9	14.6	14.5	22.8	5.2	15.4	10.9			13.1	19.6	18.4	10.4	23.2	10.2	44.8	30.6	42.1	12.3	30.2	8.3	13.1		27.6	59.5	29.4	27	7.1	25.8	13.8			23.9	16	17	20.4

## Sheet: Fig. 2E
time (min)	HPLC	HPLC	HPLC	HPLC	HPLC	HPLC	HPLC	HPLC	HPLC	HPLC	HPLC	HPLC	HPLC	HPLC	HPLC	HPLC	HPLC	HPLC	HPLC	HPLC	HPLC	HPLC	HPLC	NPNC	NPNC	NPNC	NPNC	NPNC	NPNC	NPNC	NPNC	NPNC	NPNC	NPNC	NPNC	NPNC	NPNC	NPNC	NPNC	NPNC	NPNC	NPNC	NPNC	NPNC	NPNC	NPNC
0	8.70054	8.15284	7.85569	7.40876	10.2462	4.26839	8.64384	6.92831	4.98625		11.6972	20.9324	8.65773	7.50349	17.588	12.378	13.5258			7.37468	13.2417	2.99377	10.9621	11.7017	16.9678	9.54206	9.36283	15.5358	9.53078	16.0449	8.12231	6.72352		22.8643	16.335	23.1519	7.31253	10.3525	14.9668	15.3265			16.5006	10.6791	6.49448	20.7631
30	38.6229	64.2251	85.6517	57.0906	70.444	49.3746	38.6652	25.4548	22.9638		36.8823	41.7317	18.8571	31.4255	40.7912	62.4903	70.5325			46.962	109.227	11.1573	16.8719	108.556	80.2589	78.5563	107.841	95.2836	230.698	89.5053	21.8626	89.3702		184.271	178.865	78.798	103.724	72.8192	114.48	138.681			136.308	132.58	81.8729	74.7539
60	17.5728	34.1981	55.6663	39.1683	15.6545	22.632	55.91	28.5314	16.8305		12.5927	39.3928	15.925	20.3411	13.0172	27.2461	43.6975			12.3388	11.5368	6.44264	4.62034	52.4308	78.9712	45.775	87.5876	116.593	37.1842	71.6247	48.8998	53.5957		178.276	121.54	56.1393	44.8868	43.083	273.774	90.9304			64.2979	43.3445	16.5236	43.407
90
120	9.75102	11.6766	15.7488	21.0952	8.02755	8.09836	18.0354	13.5861	7.47431		9.19126	4.45698	14.0463	9.20253	9.2452	12.448	16.4716			6.3095	5.32482	4.23378	11.6471	26.78	16.7891	31.2222	32.5603	42.245	16.0634	190.631	14.7808	35.3644		123.436	16.6837	17.2816	14.2302	18.6703	107.296	28.4249			70.1854	31.1365	14.5108	15.5398
150
180	16.201	13.2061	7.85275	6.35091	7.51915	6.31395	7.68964	8.35801	5.51116		10.9511	12.479	5.56578	6.75294	6.63065	3.91811	6.62716			6.98596	6.62328	5.11303	7.97392	17.1877	12.0465	44.8028	28.3516	64.0805	8.34357	48.9667	4.45672	17.6822		59.2247	71.9042	35.5291	24.4089	13.0576	17.9862	14.2665			45.8694	16.3819	11.1529	36.6401
