# Supplementary material for: Short-term effects of high-protein, lower-carbohydrate ultra-processed foods on human energy balance
Source: Nat Metab. 2025 Mar 13;7(4):704–13. doi: 10.1038/s42255-025-01247-4 (PMC12021659; doi:10.1038/s42255-025-01247-4)
Supplement: Supplementary file 5 — Source data. [file 42255_2025_1247_MOESM5_ESM.xlsx]

## Sheet: Fig. 3A
HPLC	NPNC
3022.17	2853.26
2002.61	1843.21
2062.29	1958.7
3230.75	3028.34
2949.98	2887.24
3026.62	2969.03
3576.34	3319.99
3150.72	3117.4
2167.91	2031.1
2074.54	2057.3
2234.03	2158.67
2512.64	2416.59
3182.19	2833.44
2407.91	2406.51
2874.77	2701.15
2167.71	2045.64
2103.88	1977.99
2135.94	2205.96
3228.68	3099.21
3280.21	3053.64
3340.72	3091.15

## Sheet: Fig. 3B
HPLC	NPNC
1944	1901
1300	1227
1261	1207
2303	1978
2124	2007
1908	1903
2300	2190
1896	1954
1473	1316
1364	1395
1447	1356
1719	1623
2080	1886
1565	1607
1705	1657
1448	1386
1421	1350
1366	1426
2028	2041
2108	2020
1930	1860

## Sheet: Fig. 3C
HPLC	NPNC
13.03	43.78
19.12	33.22
37.15	51.12
47.94	37.48
18.92	46.71
28.79	11.96
31.11	30.33
25.91	47.3
-20.43	4.16
1.15	23.88
25.92	26.17
26.58	50.85
16.08	43.52
9.02	10.64
8.37	24.58
25.55	23.21
-11.02	2.02
-4.12	14.55
18	24.97
38.31	71.22
20.23	41.78

## Sheet: Fig. 3D
HPLC	NPNC
155.8	49.46
69.47	18.88
90.41	36.7
125.06	32.97
68.86	30.97
59.85	-2.54
75.21	26.06
39.32	26.71
52.46	12.08
41.31	21.31
90.02	8.5
62.1	14.6
66.25	17.29
29.16	-6.5
44.8	9.69
41.06	5.72
44.9	-5.11
19.26	1.21
52.72	13.27
93.28	58.34
102.26	55.08

## Sheet: Fig. 3E
HPLC	NPNC
76.3	144.05
34.5	64.27
37.46	99.81
252.94	214.87
141.63	160.85
153.6	214.23
106.01	198.9
165.22	209.46
3.7	61.56
-22.25	24.37
-16.29	39.15
176.77	193.06
165.27	48.87
126.66	144.08
142.99	150.43
57.77	114.11
58.08	43.97
130.65	111.78
178.33	133.46
241.96	264.58
142.84	187.72

## Sheet: Fig. 3F
HPLC	NPNC
-52.75	40.78
-0.27	26.1
28.9	42.45
17.43	10.26
-19.37	54.73
9.87	-53.3
50.07	9.05
11.17	48.2
-66.9	-24.24
-2.16	27.08
33.06	32.99
-19.45	38.12
-35.66	94.96
-33.15	-33.14
-44.96	-1.85
23.61	-3.27
-64.09	-13.49
-65.12	-15.96
-24.38	12.38
5.24	87
-20.7	27.64

## Sheet: Fig. 3G
	HPLC	HPLC	HPLC	HPLC	HPLC	HPLC	HPLC	HPLC	HPLC	HPLC	HPLC	HPLC	HPLC	HPLC	HPLC	HPLC	HPLC	HPLC	HPLC	HPLC	HPLC	HPLC	HPLC	NPNC	NPNC	NPNC	NPNC	NPNC	NPNC	NPNC	NPNC	NPNC	NPNC	NPNC	NPNC	NPNC	NPNC	NPNC	NPNC	NPNC	NPNC	NPNC	NPNC	NPNC	NPNC	NPNC
CHO	26.7628	27.8644	32.3982	13.4403	18.0847	18.5553	28.4073	17.9994	22.196		32.2489	40.338	10.1454	11.8444	11.1041	11.4807	27.9987	14.7202		3.34322	13.649	12.4431	17.6202	50.1812	45.0791	49.3568	35.6144	44.5623	23.2089	34.6506	42.3478	33.7624		52.4249	52.876	37.4813	55.993	28.4928	36.8102	34.1005	35.3952		32.4063	42.2735	42.9543	41.1218
fat	56.0615	46.1842	39.9729	51.6938	50.1474	44.4948	36.8502	43.2275	59.1151		42.1493	35.6277	55.3213	54.914	55.7459	55.8715	37.5294	61.4263		64.3099	51.3963	51.3791	54.609	39.0234	40.7233	37.7027	48.0673	39.8278	57.9879	48.2385	40.9378	52.1716		36.2749	32.7347	43.7153	27.3298	52.7857	46.9315	47.8552	47.5427		50.3686	41.9983	41.1158	46.252
protein	14.038	21.9292	24.0287	28.793	27.6604	31.332	31.5631	33.1296	15.0488		22.9529	22.3319	28.1308	28.175	26.907	26.4473	31.2633	19.2857		25.2619	30.2285	29.99	23.441	10.5828	12.6684	12.0769	13.6398	14.5663	14.6218	14.8702	14.754	11.779		11.1489	14.2491	16.1942	16.8637	15.174	13.7142	15.7168	14.8925		14.1443	14.354	14.0836	11.1656

## Sheet: Fig. 3H
time (min)	HPLC	HPLC	HPLC	HPLC	HPLC	HPLC	HPLC	HPLC	HPLC	HPLC	HPLC	HPLC	HPLC	HPLC	HPLC	HPLC	HPLC	HPLC	HPLC	HPLC	HPLC	HPLC	HPLC	NPNC	NPNC	NPNC	NPNC	NPNC	NPNC	NPNC	NPNC	NPNC	NPNC	NPNC	NPNC	NPNC	NPNC	NPNC	NPNC	NPNC	NPNC	NPNC	NPNC	NPNC	NPNC	NPNC
0	70.95	7	7	7	7	7	7	7	7		7	7	7	7	7	7	7			74.26	7	7	7	138.99	93.21	60.38	168.95	121.93	7	7	101.71	47.1		7	7	132.52	57.44	85.12	52.61	59.88			99.09	103.73	7	89.26
30	64.61	62.49	7	7	7	7	7	7	7		7	7	7	7	7	7	7			62.76	7	7	7	122.99	63.55	7	129.39	79.43	7	7	81.65	7		7	7	101.1	47.79	62.27	7	7			80.02	84.06	7	77.14
60	57.21	7	7	7	7	7	7	7	7		7	7	7	7	7	7	7			69.08	7	7	7	103.84	60.38	7	107.02	68.84	7	7	73.34	7		7	7	97.62	44.34	67.8	7	7			72.53	67.93	7	70.23
90
120	7	7	7	7	7	7	7	7	7		7	7	7	7	7	7	7			7	7	7	7	77.31	7	7	67.78	7	7	7	46.41	7		7	7	63.65	7	45.72	7	7			63.33	7	7	7
150
180	7	7	7	7	7	7	7	7	7		7	7	7	7	7	7	7			7	7	7	7	57.21	7	7	55.09	7	7	7	7	7		7	7	53.3	7	7	7	7			60.46	7	7	7

## Sheet: Fig. 3I
time (min)	HPLC	HPLC	HPLC	HPLC	HPLC	HPLC	HPLC	HPLC	HPLC	HPLC	HPLC	HPLC	HPLC	HPLC	HPLC	HPLC	HPLC	HPLC	HPLC	HPLC	HPLC	HPLC	HPLC	NPNC	NPNC	NPNC	NPNC	NPNC	NPNC	NPNC	NPNC	NPNC	NPNC	NPNC	NPNC	NPNC	NPNC	NPNC	NPNC	NPNC	NPNC	NPNC	NPNC	NPNC	NPNC	NPNC
0	23.3	20.29	21.95	36.48	18.87	29.48	26.96	24.89	23.83		18.52	26.27	25.03	25.77	10.6	24.28	13.95			20.54	18.83	35.8	10.2	17.12	17.71	22.22	17.42	15	20.29	18.3	24.1	18.02		10.6	21.54	13.18	26.77	12.15	16.5	10.34			13.7	20.51	23.32	6.62
30	35.77	33.63	32.18	38.12	22.49	48.98	45.2	76.16	41.8		35.63	63.37	69.19	45.15	31.7	60.7	29.73			31.46	23.04	79.36	42.4	28.22	30.22	32.18	25.41	15.31	12.42	22.49	35.06	25.03		16.25	22.29	20.79	15.99	15.23	32.93	11.9			12.15	20.51	21.91	20.51
60	63.11	32.91	26.96	50.09	39.74	45.2	57.51	54.47	47.21		61.43	64.83	57.06	52.69	37.59	70.89	36.37			40.03	88.66	76.67	51.94	38.35	21.13	32.42	28.22	15.31	26.44	19.16	38.12	24.78		9.82	35.14	22.04	22.79	21.04	17.51	16.5			19.53	35.8	36.94	21.63
90
120	65.47	36.72	45.42	60.75	48.76	67.61	49.87	85.58	48.32		45.88	104.56	50.26	70.89	38.81	67.01	37.34			53.18	89.26	125.48	39.81	35.06	28.73	36.72	34.35	20.85	35.54	10.35	44.3	17.26		11.12	47.34	30.47	27.51	14.98	25.28	22.79			11.59	25.29	38.38	29.54
150
180	23.3	38.82	51.63	75.94	37.19	65.69	63.33	67.18	41.01		31.7	27.26	60.7	78.67	18.27	91.58	38.32			43.69	68.95	83.85	30.39	31.45	19.73	23.3	25.15	15.31	34.35	14.37	43.39	17.26		10.86	19.28	19.28	25.77	12.67	33.42	22.54			12.14	22.76	35.52	12.97
