# Supplementary material for: Short-term effects of high-protein, lower-carbohydrate ultra-processed foods on human energy balance
Source: Nat Metab. 2025 Mar 13;7(4):704–13. doi: 10.1038/s42255-025-01247-4 (PMC12021659; doi:10.1038/s42255-025-01247-4)
Supplement: Supplementary file 6 — Source data. [file 42255_2025_1247_MOESM6_ESM.xlsx]

## Sheet: ExtDataFig. 1A
time [h]	HPLC	HPLC	HPLC	HPLC	HPLC	HPLC	HPLC	HPLC	HPLC	HPLC	HPLC	HPLC	HPLC	HPLC	HPLC	HPLC	HPLC	HPLC	HPLC	HPLC	HPLC	HPLC	HPLC	NPNC	NPNC	NPNC	NPNC	NPNC	NPNC	NPNC	NPNC	NPNC	NPNC	NPNC	NPNC	NPNC	NPNC	NPNC	NPNC	NPNC	NPNC	NPNC	NPNC	NPNC	NPNC	NPNC
0	0		0	0	0	0	0	0	0		0	0	0	0	0	0	0	0		0	0	0	0	0		0	0	0	0	0	0	0		0	0	0	0	0	0	0	0		0	0	0	0
0.25	3.148		3.977	5.929	6.916	7.073	3.982	5.581	7.107		8.466	9.031	7.163	3.902	8.329	4.447	7.972	7.462		8.332	7.202	3.838	7.093	6.596		6.12	5.841	6.214	8.034	5.679	6.359	6.315		10.243	12.741	7.007	6.712	6.326	8.229	7.972	6.735		8.317	6.931	3.669	8.705
0.5	6.393		7.001	7.058	9.293	8.255	6.026	6.386	10.389		12.061	12.384	10.935	6.691	10.13	7.772	12.488	10.401		11.417	8.246	6.443	8.664	9.696		9.633	5.524	8.04	8.383	6.625	6.593	7.194		11.195	15.125	9.281	8.265	7.626	7.492	12.488	9.491		10.183	7.574	3.281	10.086
0.75	6.657		8.969	6.188	8.503	8.97	7.394	7.235	11.205		13.451	15.678	11.307	8.251	10.468	8.415	14.019	13.412		11.922	7.901	7.169	9.706	8.887		10.777	6.576	7.834	10.767	6.231	6.653	8.333		11.843	17.196	10.344	10.332	9.559	7.77	14.019	11.717		9.821	7.649	4.653	12.587
1	9.535		9.502	7.72	8.803	8.127	6.023	8.928	11.435		14.978	15.811	12.021	9.106	11.831	9.04	14.889	14.212		13.567	8.963	7.042	11.157	9.236		10.958	7.261	7.754	-0.199	8.307	6.965	9.902		12.512	15.508	11.332	8.413	9.64	9.112	14.889	13.151		10.203	8.738	6.04	10.434
1.25	9.266		10.274	7.56	8.486	9.855	6.871	8.793	11.974		14.5	14.972	12.169	9.816	11.576	9.352	13.72	15.049		12.247	8.519	8.692	11.42	9.945		11.232	7.015	7.434	10.909	7.94	7.922	10.889		13.033	14.665	12.016	8.596	10.122	9	13.72	15.049		10.888	7.718	7.264	9.662
1.5	10.669		10.414	6.365	8.313	8.613	6.255	8.181	13.158		13.416	14.308	11.359	9.581	10.712	8.8	13.188	16.106		12.673	8.66	7.655	9.722	8.841		10.879	7.42	7.837	9.937	6.904	6.755	12.44		12.995	12.958	11.625	9.141	10.094	8.842	13.188	13.701		10.658	7.787	7.901	8.664
1.75	10.449		10.279	4.455	7.18	8.214	5.315	7.793	13.23		11.616	12.643	10.853	9.816	10.534	8.573	12.873	15.597		11.647	6.811	7.658	9.152	7.393		11.411	6.878	7.918	10.125	7.142	6.587	12.499		12.372	11.425	10.839	8.396	9.825	8.186	12.873	13.107		10.286	7.196	7.747	7.751
2	12.181		10.385	5.247	7.319	8.596	5.518	8.039	11.097		10.637	11.543	10.437	9.558	9.604	7.62	11.733	15.178		11.204	6.445	7.371	8.484	8.275		10.698	6.36	8.806	9.557	6.17	6.929	13.073		12.812	9.415	10.927	9.291	10.548	8.503	11.733	13.904		10.105	6.997	8.39	6.427
2.5	9.119		7.825	3.477	5.513	6.093	4.196	5.413	7.443		7.962	7.983	8.165	7.819	7.481	5.691	9.397	11.418		8.349	3.958	5.877	5.343	6.525		8.045	4.686	7.144	7.269	5.048	5.017	9.824		10.118	6.096	8.668	6.833	8.95	6.996	9.397	10.817		8.112	5.71	7.021	5.384
3	5.109		5.304	2.39	4.68	4.066	2.402	3.777	5.288		6.743	5.884	6.215	5.282	4.813	4.212	7.148	8.338		6.983	2.599	4.727	3.876	4.676		5.778	3.802	5.507	6.161	3.198	3.08	7.161		6.6	4.681	6.976	5.077	6.966	5.229	7.148	8.189		6.251	3.058	6.603	2.177
3.5	6.604		3.693	1.834	3.096	3.728	1.527	2.393	4.104		4.917	4.204	4.849	3.949	3.813	2.757	5.368	6.892		4.274	1.6	3.53	2.554	3.535		4.131	2.669	3.781	4.233	2.223	2.177	4.948		3.965	3.254	4.978	3.326	4.672	4.65	5.368	4.78		4.6	2.59	5.631	1.972
4	3.412		2.508	0.85	1.646	2.881	0.814	1.588	2.561		3.349	2.963	3.031	2.725	2.297	2.082	3.392	4.43		2.817	1.515	2.715	1.928	1.771		2.81	1.466	3.004	3.053	0.843	1.591	3.801		3.191	2.038	3.664	3.01	3.215	3.024	3.392	3.478		3.032	1.221	4.12	0.968

## Sheet: ExtDataFig. 1B
HPLC	NPNC
139.225	114.388
120.21	117.486
92.1807	115.778
112.636	146.269
116.852	155.164
99.6858	105.464
108.63	110.041
108.656	134.484
106.82	118.271
99.118	84.2552
117.706	127.481
125.114	123.134
108.219	139.499
108.538	137.785
94.3109	114.133
125.385	122.843
114.108	127.357
89.8717	106.251
128.168	178.888
97.1545	83.4136

## Sheet: ExtDataFig. 1C
HPLC	NPNC
91.1024	58.3572
77.0576	68.1489
49.016	62.2401
54.1451	69.3229
60.1147	71.279
57.9401	59.5317
64.8826	57.9075
65.6438	84.1927
59.7616	64.0778
58.1959	45.5657
63.9148	70.6914
78.3989	62.9613
59.3587	76.7121
65.1856	63.5974
49.9035	63.1331
76.4312	75.9788
62.5619	63.692
50.7305	55.629
73.4748	108.074
57.9605	45.7724

## Sheet: ExtDataFig. 1D
HPLC	NPNC
3.20478	3.02481
3.35933	3.31963
2.87639	2.72195
2.89922	2.64333
2.89702	2.58551
2.96939	2.93598
3.10414	2.73112
3.50195	3.27526
3.5636	3.31491
3.78373	3.78578
3.29361	3.19745
3.21084	2.9237
3.28129	3.01455
3.22446	2.68102
3.52371	3.52371
3.61119	3.57571
3.39384	3.02189
3.12413	2.90032
2.85128	2.54003
3.42133	3.46104
