# Supplementary material for: Short-term effects of high-protein, lower-carbohydrate ultra-processed foods on human energy balance
Source: Nat Metab. 2025 Mar 13;7(4):704–13. doi: 10.1038/s42255-025-01247-4 (PMC12021659; doi:10.1038/s42255-025-01247-4)
Supplement: Supplementary file 7 — Source data. [file 42255_2025_1247_MOESM7_ESM.xlsx]

## Sheet: ExtDataFig. 2A
time (min)	HPLC	HPLC	HPLC	HPLC	HPLC	HPLC	HPLC	HPLC	HPLC	HPLC	HPLC	HPLC	HPLC	HPLC	HPLC	HPLC	HPLC	HPLC	HPLC	HPLC	HPLC	HPLC	HPLC	NPNC	NPNC	NPNC	NPNC	NPNC	NPNC	NPNC	NPNC	NPNC	NPNC	NPNC	NPNC	NPNC	NPNC	NPNC	NPNC	NPNC	NPNC	NPNC	NPNC	NPNC	NPNC	NPNC
0	44	48	71	77		77		63.5	24		48	73	61	59	14	38	22	5		58	28	62	15	67	72	82	67		59		25	54		72	64	39	50	19	60	66	7		49	32	61	13.5
30	20	3	3	20		2		0	1		1	2	0	2	2	1	0	5		9	5	5	4	4	3	3	0		29		0.5	1		3	1	0	3	2	5	0	2		1.5	7	57	1
60	15	7	3	41		10		0.5	1		2	6	0	4	1	9	0	1		7	8	46	10	13	6	3	20		30		0.5	3		5	0	1	3	14	10	0	3		1	4	62	1
90	19	7	3	49.5		37		4	6		2	5.5	2	6.5	4	14	0	1		5	13.5	32	19.5	11	6	5	49		18		1.5	1.5		3.5	0	2	6	19	35	0	2		20	7	53	7.5
120	29	4	12	66		36		36.5	2		2	5	6	5	4.5	22	0	2		1	6	26	35.5	30	25	11	52		26		2	2		7	1	22	8	2	28	0	2		26.5	6	32	7
150	33	9	17	68		45		72	17		3	6	13.5	4	12	42	0	1		2	5.5	42.5	51	35	27	21	59.5		33			31		7	19	21	14	6	32	0	2.5		7	6	52	23
180	33	21	26	78		47		56	22		7	10.5	21.5	2	7	45	1	1		7	10	19	55	32	31	53	66		34		7.5	33		8	36	35	17	11	30	0	2		33	12.5	58	50

## Sheet: ExtDataFig. 2B
time (min)	HPLC	HPLC	HPLC	HPLC	HPLC	HPLC	HPLC	HPLC	HPLC	HPLC	HPLC	HPLC	HPLC	HPLC	HPLC	HPLC	HPLC	HPLC	HPLC	HPLC	HPLC	HPLC	HPLC	NPNC	NPNC	NPNC	NPNC	NPNC	NPNC	NPNC	NPNC	NPNC	NPNC	NPNC	NPNC	NPNC	NPNC	NPNC	NPNC	NPNC	NPNC	NPNC	NPNC	NPNC	NPNC	NPNC
0	22	65	93	56		19		30	1		36	4	73	17	80	42	4	81		1	50	21	41	61	24	4	40		5		49.5	4		15	0		2	49	25	33	74		1	29	22.5	31
30	74	65	92	76		80		99	60		53	48	34	56	85	98	17	84		10	70	61	50	92	83	94	59		73		97	86		77	86		48	89	83	29	88		70	82.5	66	85
60	72	70	95	51		66		98.5	62		59	73	4	47	83.5	14	14	78.5		3	73	66	37	91	68	94.5	45		73.5		97	18.5		79	83		26	83	76	15	86		62	79	29.5	86
90	72	73	93	50		51		86.5	22		48	70	0	14	85	13	11	86		3	74	75	47.5	76	85	93	48		61		96	16		74	82		24	74	62	22	86		21	72	61	83
120	59	86	78	66		33		69.5	15		51	66	0.5	14	87	40	11	85		1	63	51	50	79	75	75	51		51		97	15		58	78		25	85	70	13	84		27	70	25	63
150	53	74	76	24		37		34	2		47	63	0	7	79	56	6	82		2	63.5	23	25	66	51.5	21	34		50.5			1		60	57		16	82.5	60	7	87		10	64	50	53
180	39	69	42	18.5		36		32	2		37	52	0	7	81.5	51	4	82		2	51.5	38.5	15	71	50	34	30		36		84	1		58	30		10	77	59	9	84		2	65.5	35	26

## Sheet: ExtDataFig. 2C
time (min)	HPLC	HPLC	HPLC	HPLC	HPLC	HPLC	HPLC	HPLC	HPLC	HPLC	HPLC	HPLC	HPLC	HPLC	HPLC	HPLC	HPLC	HPLC	HPLC	HPLC	HPLC	HPLC	HPLC	NPNC	NPNC	NPNC	NPNC	NPNC	NPNC	NPNC	NPNC	NPNC	NPNC	NPNC	NPNC	NPNC	NPNC	NPNC	NPNC	NPNC	NPNC	NPNC	NPNC	NPNC	NPNC	NPNC
0	38	59	7	75		79		78.5	48		50	74	63	59.5	2	35	46	7		69	48	50.5	22	74	77	85	70		66		12	55		71	76	57	30	11	56	98	2		57	20	64	21
30	23	0	4	22		1		0	1		2	13	0	3	2	1	0	10		4	4.5	16	1	10	0	3.5	0		7		0.5	1		4	0	0	3	2	6	0	2		1.5	3	66	1
60	23	0	5	32		28.5		2	2		2	8	0	4	2	5	0	4		3	14	19	2.5	10	0	2	39		24		1	1		4	0	0	1.5	2	10	0	3		1.5	3	61	1
90	20	0	3	50		32		15	1		2	7	0	7.5	3	4	0	2		2	6	36	40	12	0	3	48		31		1	9		4	1	2	4.5	5	18	0	2		21	4	19	2
120	29	0	14	67		41		47	2		2	6	0	4	2	26	0	1.5		1	4	17	55	8	19	18.5	52		50		4	3		7	1	6	7	4	22	0	2		28	2	44	20
150	25	1	20	72		51		79	12		3	8	4	3	8	32	0	5		2	3.5	25	52	21	24	36	65		44			42		7	19	5.5	16	2.5	32	0	2		11	6	57.5	17
180	34	0	26	77		46		63	26		10	11	21	8	13	40	1	1		11.5	11	13	64	29	29	52	63		36		15	34		8	26	36	17	15	31	0	2		1.5	22	49	56

## Sheet: ExtDataFig. 2D
time (min)	HPLC	HPLC	HPLC	HPLC	HPLC	HPLC	HPLC	HPLC	HPLC	HPLC	HPLC	HPLC	HPLC	HPLC	HPLC	HPLC	HPLC	HPLC	HPLC	HPLC	HPLC	HPLC	HPLC	NPNC	NPNC	NPNC	NPNC	NPNC	NPNC	NPNC	NPNC	NPNC	NPNC	NPNC	NPNC	NPNC	NPNC	NPNC	NPNC	NPNC	NPNC	NPNC	NPNC	NPNC	NPNC	NPNC
0	34	61	8	84		80		67	56		55	61	51	66	15.5	23	46	26		65	67	56.5	32	72	75	68	65		71		49	54		70	73	55	52	44.5	48	61	62		76	51	56.5	34
30	23	22	5	19		21		3	45		5	9	0	15	6	1	10	10		14	14.5	13	5.5	4	10	4	33		26		0.5	10		4	0	0	15	20	6	3	13.5		9	12	28	2.5
60	21	10	5	32		33		6	47		5.5	9	0	23	6	5	6	3.5		18	31	15	27	6	16	3	50		40.5		0.5	22		5	1	2	16	29	11	2	7.5		10	12	50	2.5
90	22	9	4	49		41		23	45		4	5	2	15	15	7	7	2		13	28	26	36	5	9	5	39		49		0.5	35		5	1	3	18	27	25.5	2	4		31	21	47	9.5
120	29	17	22	69		59		55	49		3	7	3.5	15	17	27	10	2.5		8	31	36	58	8	17	19	47		50		5	34		8	1	11	26	25.5	24	2	2		28	13	47	25
150	25	16	21	68		51		58	49		5	9	8	8	22	32	9	5		11	35.5	42	64	19	23	38	59		51			45		8	19	14	23	29	34	3	2		14	17	49.5	33
180	33	17	27	76		47		56	54		15	17	18.5	13	24	38.5	8.5	2		27	47	41	73	24	33	45	56		45		22	46		11	36	44	27	42	34	4	13		34	13	44	62

## Sheet: ExtDataFig. 2E
time (min)	HPLC	HPLC	HPLC	HPLC	HPLC	HPLC	HPLC	HPLC	HPLC	HPLC	HPLC	HPLC	HPLC	HPLC	HPLC	HPLC	HPLC	HPLC	HPLC	HPLC	HPLC	HPLC	HPLC	NPNC	NPNC	NPNC	NPNC	NPNC	NPNC	NPNC	NPNC	NPNC	NPNC	NPNC	NPNC	NPNC	NPNC	NPNC	NPNC	NPNC	NPNC	NPNC	NPNC	NPNC	NPNC	NPNC
0	48.5	50.75	23.25	70		79.25		69.75	56.75		54.25	76		66.875	12.875	38.5	52.5	14.25		72.75	48.25	62	32	63	75	82.75	65.5		72.75		34.125	64.75		74.5	78.25		57.5	31.375	59.75	73	24.25		70.25	43.5	64.75	34.375
30	23	15	5	21.25		11		1	21.75		13.75	19		16	6.25	1.25	23.25	10.25		29.25	13.5	18.25	15.125	6.5	7.5	4.125	18.5		22.25		1.125	6.5		8.5	3.75		18.25	8.75	8.5	18.5	7.375		10.5	9.875	46.25	4.875
60	21.75	11.75	4.5	38.5		26.375		2.5	22		12.625	12.5		21	6.375	26.25	23	7.5		31.25	20	28.5	25.625	9.5	13.5	3.375	41		30.25		1.25	26.875		8.75	4.5		23.625	15.5	13.75	21.75	6.875		12.625	10	60.875	4.625
90	22.25	10.75	4.25	49.625		39.75		13.875	32.5		15	11.875		28.75	9.25	28	24	4.75		29.25	18.375	29.75	37	13	7.5	5	47		34.25		1.75	32.375		9.625	5		26.125	19.25	29.125	20	5.5		37.75	15	39.5	9
120	32	8.75	17.5	59		50.75		42.25	34.5		14	13		27.5	9.125	33.75	24.75	5.25		27.25	19.5	32	49.625	16.75	21.5	18.375	50		43.75		3.5	31		16	6.25		29	11.625	26	22.25	5.5		38.875	12.75	49.5	22.25
150	32.5	13	20.5	71		52.5		68.75	44		16	15		27	15.75	37.5	25.75	7.25		28.25	20.25	46.625	60.5	27.25	30.625	43.5	62.375		44.375		25	54.25		15.5	25		34.25	13.75	34.5	24	4.875		30.5	16.25	52.25	30
180	40.25	17.25	34.25	78.125		51		60.75	50		23.75	21.625		29	15.625	43.125	26.625	5.5		35.875	29.125	33.625	69.25	28.5	35.75	54	63.75		44.75		15.125	53		17.25	42		37.75	22.75	34	23.75	8.25		41.625	20.5	54	60.5
